# Supplementary material for: The Protective Effect of Auricularia cornea var. Li. Polysaccharide on Alcoholic Liver Disease and Its Effect on Intestinal Microbiota
Source: Molecules. 2023 Dec 8;28(24):8003. doi: 10.3390/molecules28248003 (PMC10745760; doi:10.3390/molecules28248003)
Supplement: Supplementary file 1 [file molecules-28-08003-s001.zip]

Archive with 1 entries (1 files):
- molecules-2738946-supplementary.pdf
